# Supplementary material for: Fibroblast heterogeneity and FN1-mediated signaling in endometriosis revealed by single-cell and spatial transcriptomics
Source: Front Immunol. 2025 Oct 13;16:1680849. doi: 10.3389/fimmu.2025.1680849 (PMC12554657; doi:10.3389/fimmu.2025.1680849)
Supplement: Supplementary file 2 [file Table1.xlsx]

## Sheet: Sheet1
Sample ID	Sample Number	Type	Anatomic Location
GSM6574509	Sample 1	Endometriomas	Left ovary
GSM6574510	Sample 5	Endometriosis	Anterior cul-de-sac
GSM6574511	Sample 7	Endometriosis	Posterior cul-de-sac
GSM6574514	Sample 10	Endometriosis	Right and left pelvic side wall
GSM6574516	Sample 12	Endometriomas	Right ovary
GSM6574519	Sample 15	Endometriomas	Left ovary
GSM6574520	Sample 16	Endometriosis	Left uterosacral ligament
GSM6574522	Sample 18	Endometriosis	Right and left pelvic side wall
GSM6574524	Sample 20	Endometriosis	Anterior abdominal wall and cul-de-sac
GSM6574525	Sample 21	Endometriomas	Right ovary
GSM6574527	Sample 23	Endometriosis	Perirectal fat
GSM6574532	Sample 28	Endometriosis	Left pelvic side wall
GSM6574533	Sample 29	Endometriomas	Left ovarian cyst
GSM6574548	Sample 44	Endometriosis	Left uterosacral ligament
GSM6574549	Sample 45	Endometriosis	Rectum
